# Supplementary material for: Comparative performance of twelve machine learning models in predicting COVID-19 mortality risk in children: a population-based retrospective cohort study in Brazil
Source: PeerJ Comput Sci. 2025 May 28;11:e2916. doi: 10.7717/peerj-cs.2916 (PMC12192853; doi:10.7717/peerj-cs.2916)
Supplement: Supplemental Information 2 [file peerj-cs-11-2916-s002.md]

<h1 align="center" id="title">Comparative performance of twelve machine learning models in predicting COVID-19 mortality risk in children: a population-based retrospective cohort study in Brazil</h1>

<p id="description">Repository of code and datasets used to prepare the scientific article: Comparative performance of twelve machine learning models in predicting COVID-19 mortality risk in children: a population-based retrospective cohort study in Brazil our dataset were extracted from: https://opendatasus.saude.gov.br/dataset/srag-2021-a-2024</p>

  
  
<h2>💻 Built with</h2>

Technologies used in the project:

*   Python 3.10
*   Pandas 2.2.3
*   Pycaret 3.3.2
*   Numpy 2.1.2

<h2>How to run the codes</h2>

The first step is to install Python 3.10 on your computer. Using the Python Pip package installer, install the libraries pandas, numpy and pycaret. After these installations, install the latest version of Jupiter Notebooks. Your codes will be ready to run on a Jupiter notebook.
